# Supplementary material for: Evolution and Functional Characteristics of the Novel elovl8 That Play Pivotal Roles in Fatty Acid Biosynthesis
Source: Genes (Basel). 2021 Aug 23;12(8):1287. doi: 10.3390/genes12081287 (PMC8392482; doi:10.3390/genes12081287)
Supplement: Supplementary file 1 [file genes-12-01287-s001.zip]

Archive with 1 entries (1 files):
- genes-1290660-supplementary.pdf
